# Supplementary material for: Pan-Plastome Analysis Reveals the Genetic Diversity and Genetic Divergence of Adenocaulon himalaicum (Asteraceae)
Source: Int J Mol Sci. 2025 Sep 4;26(17):8594. doi: 10.3390/ijms26178594 (PMC12429270; doi:10.3390/ijms26178594)
Supplement: Supplementary file 1 [file ijms-26-08594-s001.zip]

Archive with 1 entries (1 files):
- ijms-3759263-supplementary.pdf
